# Supplementary material for: The Effect of a Direct Fed Microbial on Liveweight and Milk Production in Dairy Cattle
Source: Animals (Basel). 2024 Apr 3;14(7):1092. doi: 10.3390/ani14071092 (PMC11010996; doi:10.3390/ani14071092)
Supplement: Supplementary file 1 [file animals-14-01092-s001.zip]

Archive with 1 entries (1 files):
- animals-2889684-supplementary.pdf
